# Supplementary material for: Pre-therapeutic bone marrow-resident leukemic cells in acute myeloid leukemia exhibit a distinct dysregulated calcium signature and stem-like profile reflecting minimal residual disease precursors
Source: J Exp Clin Cancer Res. 2026 Jan 9;45:55. doi: 10.1186/s13046-025-03634-x (PMC12911078; doi:10.1186/s13046-025-03634-x)
Supplement: Supplementary file 1 — Supplementary Material 1: Table S1. ELN 2022 Classification and clinical/biological characterization of AML patients. [file 13046_2025_3634_MOESM1_ESM.xlsx]

## Sheet: Additional file 1
AML#	Sex	Age at diagnosis	AML FAB	Stage of the disease	Caracteristics	ELN 2022 Classification
AML#1	M	57.0986	ND	Diagnosis	FLT3-ITD CN	Adverse
AML#2	F	65	AML5b	Diagnosis	FLT3-ITD , NPM1	Intermediate
AML#3	M	69.4164	AML2	Diagnosis	ASXL1, AML1/RUNX1	Adverse
AML#4	F	50.3151	AML2	Diagnosis	c-kit WT1, 46,XX,del(7)(q22q32),t(8;21)(q22;q22)[1]/47,sl,+4[8]/46,XX[1]	Favorable
AML#5	F	77	AML	Diagnosis	EVI1	ND
AML#6	F	71.9973	AML2	Diagnosis	t(8;21)	Favorable
AML#7	M	78.5808	AML0	Diagnosis	FLT3-ITD CN	Adverse
AML#8	M	69.4164	AML2	Diagnosis	ASXL1, AML1/RUNX1	Adverse
AML#9	M	69.2795	AML2	Diagnosis	RAS, WT1, 45,XY,-16[19]/44,sl,i(8)(q10),add(17)(q13),-19[1]	Adverse
AML#10	M	43.1753	AML4	Diagnosis	RAS, WT1, 45,XY,-16[19]/44,sl,i(8)(q10),add(17)(q13),-19[1]	Favorable
AML#11	M	50	AML4	Diagnosis	inv16, BCOR-L1, FLT3-ITD, KIT, NRAS, 46 XY inv(16)(p13q22) [10]	Favorable
AML#12	M	30	AML4	Diagnosis	FLT3-ITD, BCOR, RUNX1 sur WT1	Adverse
AML#13	M	35	AML	Diagnosis	inv(16)(p13q22) / CBFB-MYH11 ; FLT3-TKD (domain TKD1)	Favorable
AML#14	M	50	AML	Diagnostic and MRD	CBF-MYH11 (inv 16)	Favorable
AML#15	F	70	AML5	Diagnostic and MRD	DNMT3A, NRAS, WT1 overexpression	Intermediate
AML#16	F	63	AML1	Diagnosis and MRD	NMP1 forme i, sur expression WT1	Favorable
AML#17	M	62	AML5	Diagnostic	NC BRAFV600E ZRSR2 TET2	Adverse
AML#18	F	74	AML	Diagnosis	NC ; Mutations : FLT3 ITD, IDH2, NRAS, NPM1, SRSF2.	Intermediate
AML#19	F	48	AML5	Diagnosis	NC, mutations FLT3 ITD, FLT3 TKD, NPM1, DNMT3a, SMC1a	Intermediate
AML#20	M	34	AML	Diagnosis	duplication FLT3 (FLT3-ITD), overexpression EVI1 and WT1	Adverse
AML#21	M	73	AML5b	Diagnosis	ASXL1, AML1/RUNX1	Adverse
AML#22	F	69.0466	AML2	Diagnosis	t(8;21)	Favorable
AML#23	M	43.8712	AML1	Diagnosis	CEBPaDM	Favorable
AML#24	F	53.1178	AML5	Diagnosis	ASXL1, AML1/RUNX1	Adverse
